# Supplementary material for: Hepatoprotective, Lipid-Lowering and Antioxidant Effects of Mangaba Powder (Hancornia speciosa) Administered to Rats Fed a High-Fat Diet
Source: Foods. 2024 Nov 25;13(23):3773. doi: 10.3390/foods13233773 (PMC11640672; doi:10.3390/foods13233773)
Supplement: Supplementary file 1 [file foods-13-03773-s001.zip]

Archive with 1 entries (1 files):
- foods-3315668-supplementary.pdf
